# Supplementary material for: A Deep Learning Approach for Neuronal Cell Body Segmentation in Neurons Expressing GCaMP Using a Swin Transformer
Source: eNeuro. 2023 Sep 25;10(9):ENEURO.0148-23.2023. doi: 10.1523/ENEURO.0148-23.2023 (PMC10523838; doi:10.1523/ENEURO.0148-23.2023)
Supplement: Extended Data 1 — Swin Transformer code. Download Extended Data 1, ZIP file. [file enu-eN-MNT-0148-23-s02.zip]

Archive with 69 entries (55 files):
- configs/
- configs/swin-neuron-seg/
- configs/swin-neuron-seg/1_mask_rcnn_swin-t-p4-w7_fpn_ms-crop-3x_sim_seg.py
- configs/_base_/
- configs/_base_/default_runtime.py
- configs/_base_/datasets/
- configs/_base_/datasets/3_all_data.py
- configs/_base_/models/
- configs/_base_/models/2_mask_rcnn_r50_fpn_sim_seg.py
- configs/_base_/schedules/
- configs/_base_/schedules/schedule_1x.py
- environment/
- environment/swin_gpu.yml
- environment/swin_cpu.yml
- requirements/
- requirements/build.txt
- requirements/docs.txt
- requirements/mminstall.txt
- requirements/optional.txt
- requirements/readthedocs.txt
- requirements/runtime.txt
- requirements/tests.txt
- tools/
- tools/dist_test.sh
- tools/analysis_tools/
- tools/analysis_tools/analyze_results.py
- tools/analysis_tools/benchmark.py
- tools/analysis_tools/coco_error_analysis.py
- tools/analysis_tools/confusion_matrix.py
- tools/analysis_tools/eval_metric.py
- tools/analysis_tools/optimize_anchors.py
- tools/analysis_tools/robustness_eval.py
- tools/analysis_tools/get_flops.py
- tools/analysis_tools/test_robustness.py
- tools/analysis_tools/analyze_logs.py
- tools/dataset_converters/
- tools/dataset_converters/cityscapes.py
- tools/dataset_converters/pascal_voc.py
- tools/dataset_converters/images2coco.py
- tools/deployment/
- tools/deployment/mmdet2torchserve.py
- tools/deployment/mmdet_handler.py
- tools/deployment/onnx2tensorrt.py
- tools/deployment/pytorch2onnx.py
- tools/deployment/test.py
- tools/deployment/test_torchserver.py
- tools/dist_train.sh
- tools/slurm_test.sh
- tools/misc/
- tools/misc/browse_dataset.py
- tools/misc/print_config.py
- tools/model_converters/
- tools/model_converters/detectron2pytorch.py
- tools/model_converters/selfsup2mmdet.py
- tools/model_converters/upgrade_ssd_version.py
- tools/model_converters/publish_model.py
- tools/model_converters/regnet2mmdet.py
- tools/model_converters/upgrade_model_version.py
- tools/slurm_train.sh
- tools/test.py
- tools/train.py
- command_line_type.py
- MANIFEST.in
- model-index.yml
- pytest.ini
- README.md
- requirements.txt
- setup.cfg
- setup.py
