# Supplementary material for: A Deep Learning Approach for Neuronal Cell Body Segmentation in Neurons Expressing GCaMP Using a Swin Transformer
Source: eNeuro. 2023 Sep 25;10(9):ENEURO.0148-23.2023. doi: 10.1523/ENEURO.0148-23.2023 (PMC10523838; doi:10.1523/ENEURO.0148-23.2023)
Supplement: Extended Data 1 — Swin Transformer code. Download Extended Data 1, ZIP file. [file enu-eN-MNT-0148-23-s02.zip › configs/swin-neuron-seg/1_mask_rcnn_swin-t-p4-w7_fpn_ms-crop-3x_sim_seg.py]

_base_ = [
    '../_base_/models/2_mask_rcnn_r50_fpn_sim_seg.py',
    '../_base_/datasets/3_all_data.py',
    '../_base_/schedules/schedule_1x.py', '../_base_/default_runtime.py'
]

pretrained = 'https://github.com/SwinTransformer/storage/releases/download/v1.0.0/swin_tiny_patch4_window7_224.pth' 

model = dict(
    type='MaskRCNN',
    backbone=dict(
        _delete_=True,
        type='SwinTransformer',
        embed_dims=96,
        depths=[2, 2, 6, 2],
        num_heads=[3, 6, 12, 24],
        window_size=7,
        mlp_ratio=4,
        qkv_bias=True,
        qk_scale=None,
        drop_rate=0.,
        attn_drop_rate=0.,
        drop_path_rate=0.2,
        patch_norm=True,
        out_indices=(0, 1, 2, 3),
        with_cp=False,
        convert_weights=True,
        init_cfg=dict(type='Pretrained', checkpoint=pretrained)),
    neck=dict(in_channels=[96, 192, 384, 768]))

img_norm_cfg = dict(
    mean=[123.675, 116.28, 103.53], std=[58.395, 57.12, 57.375], to_rgb=True)

# augmentation strategy originates from DETR / Sparse RCNN
train_pipeline = [
    dict(type='LoadImageFromFile'),
    dict(type='LoadAnnotations', with_bbox=True, with_mask=True),
    dict(type='RandomFlip', flip_ratio=0.5),
    dict(
        type='AutoAugment',
        policies=[[
            dict(
                type='Resize',
                img_scale=[(480, 1333), (512, 1333), (544, 1333), (576, 1333),
                           (608, 1333), (640, 1333), (672, 1333), (704, 1333),
                           (736, 1333), (768, 1333), (800, 1333)],
                multiscale_mode='value',
                keep_ratio=True)
        ],
                  [
                      dict(
                          type='Resize',
                          img_scale=[(400, 1333), (500, 1333), (600, 1333)],
                          multiscale_mode='value',
                          keep_ratio=True),
                      dict(
                          type='RandomCrop',
                          crop_type='absolute_range',
                          crop_size=(384, 600),
                          allow_negative_crop=True),
                      dict(
                          type='Resize',
                          img_scale=[(480, 1333), (512, 1333), (544, 1333),
                                     (576, 1333), (608, 1333), (640, 1333),
                                     (672, 1333), (704, 1333), (736, 1333),
                                     (768, 1333), (800, 1333)],
                          multiscale_mode='value',
                          override=True,
                          keep_ratio=True)
                  ]]),
    dict(type='Normalize', **img_norm_cfg),
    dict(type='Pad', size_divisor=32),
    dict(type='DefaultFormatBundle'),
    dict(type='Collect', keys=['img', 'gt_bboxes', 'gt_labels', 'gt_masks']),
]
data = dict(train=dict(pipeline=train_pipeline))

optimizer = dict(
    _delete_=True,
    type='AdamW',
    lr=0.0001,
    betas=(0.9, 0.999),
    weight_decay=0.05,
    paramwise_cfg=dict(
        custom_keys={
            'absolute_pos_embed': dict(decay_mult=0.),
            'relative_position_bias_table': dict(decay_mult=0.),
            'norm': dict(decay_mult=0.)
        }))
lr_config = dict(warmup_iters=1000, step=[27, 33])
runner = dict(max_epochs=50)
