# Supplementary material for: A Deep Learning Approach for Neuronal Cell Body Segmentation in Neurons Expressing GCaMP Using a Swin Transformer
Source: eNeuro. 2023 Sep 25;10(9):ENEURO.0148-23.2023. doi: 10.1523/ENEURO.0148-23.2023 (PMC10523838; doi:10.1523/ENEURO.0148-23.2023)
Supplement: Extended Data 1 — Swin Transformer code. Download Extended Data 1, ZIP file. [file enu-eN-MNT-0148-23-s02.zip › configs/_base_/datasets/3_all_data.py]

# dataset settings
dataset_type = 'CocoDataset'
data_root = 'data/uva/'
img_norm_cfg = dict(
    mean=[123.675, 116.28, 103.53], std=[58.395, 57.12, 57.375], to_rgb=True)
train_pipeline = [
    dict(type='LoadImageFromFile'),
    dict(type='LoadAnnotations', with_bbox=True, with_mask=True),
    dict(type='Resize', img_scale=(1333, 800), keep_ratio=True),
    dict(type='RandomFlip', flip_ratio=0.5),
    dict(type='Normalize', **img_norm_cfg),
    dict(type='Pad', size_divisor=32),
    dict(type='DefaultFormatBundle'),
    dict(type='Collect', keys=['img', 'gt_bboxes', 'gt_labels', 'gt_masks']),
]
test_pipeline = [
    dict(type='LoadImageFromFile'),
    dict(
        type='MultiScaleFlipAug',
        img_scale=(1333, 800),
        flip=False,
        transforms=[
            dict(type='Resize', keep_ratio=True),
            dict(type='RandomFlip'),
            dict(type='Normalize', **img_norm_cfg),
            dict(type='Pad', size_divisor=32),
            dict(type='ImageToTensor', keys=['img']),
            dict(type='Collect', keys=['img']),
        ])
]
data = dict(
    samples_per_gpu=4,
    workers_per_gpu=4,
    train=dict(
        type=dataset_type,
        ann_file=data_root + 'annotations/all_data_train.json',
        img_prefix=data_root + 'all_data_images/',
        pipeline=train_pipeline),
    val=dict(
        type=dataset_type,
        ann_file=data_root + 'annotations/all_data_valid.json',
        img_prefix=data_root + 'all_data_images/',
        pipeline=test_pipeline),
    test=dict(
        type=dataset_type,
        ann_file=data_root + 'annotations/all_data_valid.json',
        img_prefix=data_root + 'all_data_images/',
        pipeline=test_pipeline))
evaluation = dict(metric=['bbox', 'segm'])
