# Supplementary material for: A Deep Learning Approach for Neuronal Cell Body Segmentation in Neurons Expressing GCaMP Using a Swin Transformer
Source: eNeuro. 2023 Sep 25;10(9):ENEURO.0148-23.2023. doi: 10.1523/ENEURO.0148-23.2023 (PMC10523838; doi:10.1523/ENEURO.0148-23.2023)
Supplement: Extended Data 1 — Swin Transformer code. Download Extended Data 1, ZIP file. [file enu-eN-MNT-0148-23-s02.zip › configs/_base_/schedules/schedule_1x.py]

# optimizer
optimizer = dict(type='SGD', lr=0.02, momentum=0.9, weight_decay=0.0001)
optimizer_config = dict(grad_clip=None)
# learning policy
lr_config = dict(
    policy='step',
    warmup='linear',
    warmup_iters=500,
    warmup_ratio=0.001,
    step=[8, 11])
runner = dict(type='EpochBasedRunner', max_epochs=12)
