# Supplementary material for: A Deep Learning Approach for Neuronal Cell Body Segmentation in Neurons Expressing GCaMP Using a Swin Transformer
Source: eNeuro. 2023 Sep 25;10(9):ENEURO.0148-23.2023. doi: 10.1523/ENEURO.0148-23.2023 (PMC10523838; doi:10.1523/ENEURO.0148-23.2023)
Supplement: Extended Data 1 — Swin Transformer code. Download Extended Data 1, ZIP file. [file enu-eN-MNT-0148-23-s02.zip › environment/swin_gpu.yml]

name: swin_gpu
channels:
  - pytorch
  - defaults
dependencies:
  - _libgcc_mutex=0.1=main
  - _openmp_mutex=5.1=1_gnu
  - blas=1.0=mkl
  - brotlipy=0.7.0=py37h27cfd23_1003
  - bzip2=1.0.8=h7b6447c_0
  - ca-certificates=2022.07.19=h06a4308_0
  - certifi=2022.6.15=py37h06a4308_0
  - cffi=1.15.1=py37h74dc2b5_0
  - charset-normalizer=2.0.4=pyhd3eb1b0_0
  - cryptography=37.0.1=py37h9ce1e76_0
  - cudatoolkit=11.3.1=h2bc3f7f_2
  - ffmpeg=4.3=hf484d3e_0
  - freetype=2.11.0=h70c0345_0
  - giflib=5.2.1=h7b6447c_0
  - gmp=6.2.1=h295c915_3
  - gnutls=3.6.15=he1e5248_0
  - idna=3.3=pyhd3eb1b0_0
  - intel-openmp=2021.4.0=h06a4308_3561
  - jpeg=9e=h7f8727e_0
  - lame=3.100=h7b6447c_0
  - lcms2=2.12=h3be6417_0
  - ld_impl_linux-64=2.38=h1181459_1
  - lerc=3.0=h295c915_0
  - libdeflate=1.8=h7f8727e_5
  - libffi=3.3=he6710b0_2
  - libgcc-ng=11.2.0=h1234567_1
  - libgomp=11.2.0=h1234567_1
  - libiconv=1.16=h7f8727e_2
  - libidn2=2.3.2=h7f8727e_0
  - libpng=1.6.37=hbc83047_0
  - libstdcxx-ng=11.2.0=h1234567_1
  - libtasn1=4.16.0=h27cfd23_0
  - libtiff=4.4.0=hecacb30_0
  - libunistring=0.9.10=h27cfd23_0
  - libwebp=1.2.2=h55f646e_0
  - libwebp-base=1.2.2=h7f8727e_0
  - lz4-c=1.9.3=h295c915_1
  - mkl=2021.4.0=h06a4308_640
  - mkl-service=2.4.0=py37h7f8727e_0
  - mkl_fft=1.3.1=py37hd3c417c_0
  - mkl_random=1.2.2=py37h51133e4_0
  - ncurses=6.3=h5eee18b_3
  - nettle=3.7.3=hbbd107a_1
  - numpy=1.21.5=py37h6c91a56_3
  - numpy-base=1.21.5=py37ha15fc14_3
  - openh264=2.1.1=h4ff587b_0
  - openssl=1.1.1q=h7f8727e_0
  - pillow=9.2.0=py37hace64e9_1
  - pip=22.1.2=py37h06a4308_0
  - pycparser=2.21=pyhd3eb1b0_0
  - pyopenssl=22.0.0=pyhd3eb1b0_0
  - pysocks=1.7.1=py37_1
  - python=3.7.13=h12debd9_0
  - pytorch=1.12.1=py3.7_cuda11.3_cudnn8.3.2_0
  - pytorch-mutex=1.0=cuda
  - readline=8.1.2=h7f8727e_1
  - requests=2.28.1=py37h06a4308_0
  - setuptools=63.4.1=py37h06a4308_0
  - six=1.16.0=pyhd3eb1b0_1
  - sqlite=3.39.2=h5082296_0
  - tk=8.6.12=h1ccaba5_0
  - torchvision=0.13.1=py37_cu113
  - typing_extensions=4.3.0=py37h06a4308_0
  - urllib3=1.26.11=py37h06a4308_0
  - wheel=0.37.1=pyhd3eb1b0_0
  - xz=5.2.5=h7f8727e_1
  - zlib=1.2.12=h5eee18b_3
  - zstd=1.5.2=ha4553b6_0
  - pip:
    - addict==2.4.0
    - argon2-cffi==21.3.0
    - argon2-cffi-bindings==21.2.0
    - attrs==22.1.0
    - backcall==0.2.0
    - beautifulsoup4==4.11.1
    - bleach==5.0.1
    - click==8.1.3
    - colorama==0.4.5
    - commonmark==0.9.1
    - cycler==0.11.0
    - debugpy==1.6.3
    - decorator==5.1.1
    - defusedxml==0.7.1
    - entrypoints==0.4
    - fastjsonschema==2.16.1
    - fonttools==4.37.2
    - importlib-metadata==4.12.0
    - importlib-resources==5.9.0
    - ipykernel==6.15.3
    - ipython==7.34.0
    - ipython-genutils==0.2.0
    - ipywidgets==8.0.2
    - jedi==0.18.1
    - jinja2==3.1.2
    - jsonschema==4.16.0
    - jupyter==1.0.0
    - jupyter-client==7.3.5
    - jupyter-console==6.4.4
    - jupyter-core==4.11.1
    - jupyterlab-pygments==0.2.2
    - jupyterlab-widgets==3.0.3
    - kiwisolver==1.4.4
    - lxml==4.9.1
    - markdown==3.4.1
    - markupsafe==2.1.1
    - matplotlib==3.5.3
    - matplotlib-inline==0.1.6
    - mistune==2.0.4
    - mmcv-full==1.6.1
    - model-index==0.1.11
    - nbclient==0.6.8
    - nbconvert==7.0.0
    - nbformat==5.5.0
    - nest-asyncio==1.5.5
    - notebook==6.4.12
    - opencv-python==4.6.0.66
    - openmim==0.3.1
    - ordered-set==4.1.0
    - packaging==21.3
    - pandas==1.3.5
    - pandocfilters==1.5.0
    - parso==0.8.3
    - pexpect==4.8.0
    - pickleshare==0.7.5
    - pkgutil-resolve-name==1.3.10
    - prometheus-client==0.14.1
    - prompt-toolkit==3.0.31
    - psutil==5.9.2
    - ptyprocess==0.7.0
    - pycocotools==2.0.4
    - pygments==2.13.0
    - pyparsing==3.0.9
    - pyrsistent==0.18.1
    - python-dateutil==2.8.2
    - pytz==2022.2.1
    - pyyaml==6.0
    - pyzmq==24.0.0
    - qtconsole==5.3.2
    - qtpy==2.2.0
    - rich==12.5.1
    - send2trash==1.8.0
    - soupsieve==2.3.2.post1
    - tabulate==0.8.10
    - terminado==0.15.0
    - terminaltables==3.1.10
    - tinycss2==1.1.1
    - tornado==6.2
    - traitlets==5.4.0
    - wcwidth==0.2.5
    - webencodings==0.5.1
    - widgetsnbextension==4.0.3
    - yapf==0.32.0
    - zipp==3.8.1
prefix: ~/anaconda3/envs/swin_gpu
