# Supplementary material for: A Deep Learning Approach for Neuronal Cell Body Segmentation in Neurons Expressing GCaMP Using a Swin Transformer
Source: eNeuro. 2023 Sep 25;10(9):ENEURO.0148-23.2023. doi: 10.1523/ENEURO.0148-23.2023 (PMC10523838; doi:10.1523/ENEURO.0148-23.2023)
Supplement: Extended Data 1 — Swin Transformer code. Download Extended Data 1, ZIP file. [file enu-eN-MNT-0148-23-s02.zip › environment/swin_cpu.yml]

name: swin_cpu
channels:
  - pytorch
  - defaults
dependencies:
  - _libgcc_mutex=0.1=main
  - _openmp_mutex=5.1=1_gnu
  - blas=1.0=mkl
  - brotlipy=0.7.0=py37h27cfd23_1003
  - bzip2=1.0.8=h7b6447c_0
  - ca-certificates=2023.01.10=h06a4308_0
  - certifi=2022.12.7=py37h06a4308_0
  - cffi=1.15.1=py37h5eee18b_3
  - charset-normalizer=2.0.4=pyhd3eb1b0_0
  - cpuonly=2.0=0
  - cryptography=38.0.4=py37h9ce1e76_0
  - ffmpeg=4.3=hf484d3e_0
  - flit-core=3.6.0=pyhd3eb1b0_0
  - freetype=2.12.1=h4a9f257_0
  - giflib=5.2.1=h5eee18b_3
  - gmp=6.2.1=h295c915_3
  - gnutls=3.6.15=he1e5248_0
  - idna=3.4=py37h06a4308_0
  - imageio=2.19.3=py37h06a4308_0
  - intel-openmp=2021.4.0=h06a4308_3561
  - jpeg=9e=h7f8727e_0
  - lame=3.100=h7b6447c_0
  - lcms2=2.12=h3be6417_0
  - ld_impl_linux-64=2.38=h1181459_1
  - lerc=3.0=h295c915_0
  - libdeflate=1.8=h7f8727e_5
  - libffi=3.4.2=h6a678d5_6
  - libgcc-ng=11.2.0=h1234567_1
  - libgomp=11.2.0=h1234567_1
  - libiconv=1.16=h7f8727e_2
  - libidn2=2.3.2=h7f8727e_0
  - libpng=1.6.37=hbc83047_0
  - libstdcxx-ng=11.2.0=h1234567_1
  - libtasn1=4.16.0=h27cfd23_0
  - libtiff=4.5.0=h6a678d5_1
  - libunistring=0.9.10=h27cfd23_0
  - libuv=1.44.2=h5eee18b_0
  - libwebp=1.2.4=h11a3e52_1
  - libwebp-base=1.2.4=h5eee18b_1
  - lz4-c=1.9.4=h6a678d5_0
  - mkl=2021.4.0=h06a4308_640
  - mkl-service=2.4.0=py37h7f8727e_0
  - mkl_fft=1.3.1=py37hd3c417c_0
  - mkl_random=1.2.2=py37h51133e4_0
  - ncurses=6.4=h6a678d5_0
  - nettle=3.7.3=hbbd107a_1
  - numpy=1.21.5=py37h6c91a56_3
  - numpy-base=1.21.5=py37ha15fc14_3
  - openh264=2.1.1=h4ff587b_0
  - openssl=1.1.1t=h7f8727e_0
  - pillow=9.3.0=py37h6a678d5_2
  - pip=22.3.1=py37h06a4308_0
  - pycparser=2.21=pyhd3eb1b0_0
  - pyopenssl=22.0.0=pyhd3eb1b0_0
  - pysocks=1.7.1=py37_1
  - python=3.7.16=h7a1cb2a_0
  - pytorch=1.11.0=py3.7_cpu_0
  - pytorch-mutex=1.0=cpu
  - readline=8.2=h5eee18b_0
  - requests=2.28.1=py37h06a4308_0
  - setuptools=65.6.3=py37h06a4308_0
  - six=1.16.0=pyhd3eb1b0_1
  - sqlite=3.40.1=h5082296_0
  - tk=8.6.12=h1ccaba5_0
  - torchvision=0.12.0=py37_cpu
  - typing_extensions=4.4.0=py37h06a4308_0
  - urllib3=1.26.14=py37h06a4308_0
  - wheel=0.38.4=py37h06a4308_0
  - xz=5.2.10=h5eee18b_1
  - zlib=1.2.13=h5eee18b_0
  - zstd=1.5.2=ha4553b6_0
  - pip:
      - addict==2.4.0
      - click==8.1.3
      - colorama==0.4.6
      - cycler==0.11.0
      - fonttools==4.38.0
      - importlib-metadata==6.0.0
      - kiwisolver==1.4.4
      - markdown==3.4.1
      - markdown-it-py==2.2.0
      - matplotlib==3.5.3
      - mdurl==0.1.2
      - mmcv-full==1.5.0
      - model-index==0.1.11
      - networkx==2.6.3
      - opencv-python==4.7.0.72
      - openmim==0.3.6
      - ordered-set==4.1.0
      - packaging==23.0
      - pandas==1.3.5
      - pycocotools==2.0.6
      - pygments==2.14.0
      - pyparsing==3.0.9
      - python-dateutil==2.8.2
      - pytz==2022.7.1
      - pywavelets==1.3.0
      - pyyaml==6.0
      - rich==13.3.1
      - scikit-image==0.19.3
      - scipy==1.7.3
      - tabulate==0.9.0
      - terminaltables==3.1.10
      - tifffile==2021.11.2
      - yapf==0.32.0
      - zipp==3.14.0
prefix: ~/anaconda3/envs/swin_cpu
