# Supplementary material for: A Deep Learning Approach for Neuronal Cell Body Segmentation in Neurons Expressing GCaMP Using a Swin Transformer
Source: eNeuro. 2023 Sep 25;10(9):ENEURO.0148-23.2023. doi: 10.1523/ENEURO.0148-23.2023 (PMC10523838; doi:10.1523/ENEURO.0148-23.2023)
Supplement: Extended Data 1 — Swin Transformer code. Download Extended Data 1, ZIP file. [file enu-eN-MNT-0148-23-s02.zip › requirements/docs.txt]

docutils==0.16.0
-e git+https://github.com/open-mmlab/pytorch_sphinx_theme.git#egg=pytorch_sphinx_theme
recommonmark
sphinx==4.0.2
sphinx-copybutton
sphinx_markdown_tables
sphinx_rtd_theme==0.5.2
