# Supplementary material for: A Deep Learning Approach for Neuronal Cell Body Segmentation in Neurons Expressing GCaMP Using a Swin Transformer
Source: eNeuro. 2023 Sep 25;10(9):ENEURO.0148-23.2023. doi: 10.1523/ENEURO.0148-23.2023 (PMC10523838; doi:10.1523/ENEURO.0148-23.2023)
Supplement: Extended Data 1 — Swin Transformer code. Download Extended Data 1, ZIP file. [file enu-eN-MNT-0148-23-s02.zip › requirements/tests.txt]

asynctest
codecov
flake8
interrogate
isort==4.3.21
# Note: used for kwarray.group_items, this may be ported to mmcv in the future.
kwarray
-e git+https://github.com/open-mmlab/mmtracking#egg=mmtrack
onnx==1.7.0
onnxruntime>=1.8.0
pytest
ubelt
xdoctest>=0.10.0
yapf
