# Supplementary material for: A Deep Learning Approach for Neuronal Cell Body Segmentation in Neurons Expressing GCaMP Using a Swin Transformer
Source: eNeuro. 2023 Sep 25;10(9):ENEURO.0148-23.2023. doi: 10.1523/ENEURO.0148-23.2023 (PMC10523838; doi:10.1523/ENEURO.0148-23.2023)
Supplement: Extended Data 1 — Swin Transformer code. Download Extended Data 1, ZIP file. [file enu-eN-MNT-0148-23-s02.zip › tools/dist_test.sh]

#!/usr/bin/env bash

CONFIG=$1
CHECKPOINT=$2
GPUS=$3
PORT=${PORT:-29500}

PYTHONPATH="$(dirname $0)/..":$PYTHONPATH \
python -m torch.distributed.launch --nproc_per_node=$GPUS --master_port=$PORT \
    $(dirname "$0")/test.py $CONFIG $CHECKPOINT --launcher pytorch ${@:4}
