# Supplementary material for: A Deep Learning Approach for Neuronal Cell Body Segmentation in Neurons Expressing GCaMP Using a Swin Transformer
Source: eNeuro. 2023 Sep 25;10(9):ENEURO.0148-23.2023. doi: 10.1523/ENEURO.0148-23.2023 (PMC10523838; doi:10.1523/ENEURO.0148-23.2023)
Supplement: Extended Data 1 — Swin Transformer code. Download Extended Data 1, ZIP file. [file enu-eN-MNT-0148-23-s02.zip › tools/analysis_tools/eval_metric.py]

# Copyright (c) OpenMMLab. All rights reserved.
import argparse

import mmcv
from mmcv import Config, DictAction

from mmdet.datasets import build_dataset


def parse_args():
    parser = argparse.ArgumentParser(description='Evaluate metric of the '
                                     'results saved in pkl format')
    parser.add_argument('config', help='Config of the model')
    parser.add_argument('pkl_results', help='Results in pickle format')
    parser.add_argument(
        '--format-only',
        action='store_true',
        help='Format the output results without perform evaluation. It is'
        'useful when you want to format the result to a specific format and '
        'submit it to the test server')
    parser.add_argument(
        '--eval',
        type=str,
        nargs='+',
        help='Evaluation metrics, which depends on the dataset, e.g., "bbox",'
        ' "segm", "proposal" for COCO, and "mAP", "recall" for PASCAL VOC')
    parser.add_argument(
        '--cfg-options',
        nargs='+',
        action=DictAction,
        help='override some settings in the used config, the key-value pair '
        'in xxx=yyy format will be merged into config file. If the value to '
        'be overwritten is a list, it should be like key="[a,b]" or key=a,b '
        'It also allows nested list/tuple values, e.g. key="[(a,b),(c,d)]" '
        'Note that the quotation marks are necessary and that no white space '
        'is allowed.')
    parser.add_argument(
        '--eval-options',
        nargs='+',
        action=DictAction,
        help='custom options for evaluation, the key-value pair in xxx=yyy '
        'format will be kwargs for dataset.evaluate() function')
    args = parser.parse_args()
    return args


def main():
    args = parse_args()

    cfg = Config.fromfile(args.config)
    assert args.eval or args.format_only, (
        'Please specify at least one operation (eval/format the results) with '
        'the argument "--eval", "--format-only"')
    if args.eval and args.format_only:
        raise ValueError('--eval and --format_only cannot be both specified')

    if args.cfg_options is not None:
        cfg.merge_from_dict(args.cfg_options)
    cfg.data.test.test_mode = True

    dataset = build_dataset(cfg.data.test)
    outputs = mmcv.load(args.pkl_results)

    kwargs = {} if args.eval_options is None else args.eval_options
    if args.format_only:
        dataset.format_results(outputs, **kwargs)
    if args.eval:
        eval_kwargs = cfg.get('evaluation', {}).copy()
        # hard-code way to remove EvalHook args
        for key in [
                'interval', 'tmpdir', 'start', 'gpu_collect', 'save_best',
                'rule'
        ]:
            eval_kwargs.pop(key, None)
        eval_kwargs.update(dict(metric=args.eval, **kwargs))
        print(dataset.evaluate(outputs, **eval_kwargs))


if __name__ == '__main__':
    main()
