# Supplementary material for: A Deep Learning Approach for Neuronal Cell Body Segmentation in Neurons Expressing GCaMP Using a Swin Transformer
Source: eNeuro. 2023 Sep 25;10(9):ENEURO.0148-23.2023. doi: 10.1523/ENEURO.0148-23.2023 (PMC10523838; doi:10.1523/ENEURO.0148-23.2023)
Supplement: Extended Data 1 — Swin Transformer code. Download Extended Data 1, ZIP file. [file enu-eN-MNT-0148-23-s02.zip › tools/analysis_tools/get_flops.py]

# Copyright (c) OpenMMLab. All rights reserved.
import argparse

import numpy as np
import torch
from mmcv import Config, DictAction

from mmdet.models import build_detector

try:
    from mmcv.cnn import get_model_complexity_info
except ImportError:
    raise ImportError('Please upgrade mmcv to >0.6.2')


def parse_args():
    parser = argparse.ArgumentParser(description='Train a detector')
    parser.add_argument('config', help='train config file path')
    parser.add_argument(
        '--shape',
        type=int,
        nargs='+',
        default=[1280, 800],
        help='input image size')
    parser.add_argument(
        '--cfg-options',
        nargs='+',
        action=DictAction,
        help='override some settings in the used config, the key-value pair '
        'in xxx=yyy format will be merged into config file. If the value to '
        'be overwritten is a list, it should be like key="[a,b]" or key=a,b '
        'It also allows nested list/tuple values, e.g. key="[(a,b),(c,d)]" '
        'Note that the quotation marks are necessary and that no white space '
        'is allowed.')
    parser.add_argument(
        '--size-divisor',
        type=int,
        default=32,
        help='Pad the input image, the minimum size that is divisible '
        'by size_divisor, -1 means do not pad the image.')
    args = parser.parse_args()
    return args


def main():

    args = parse_args()

    if len(args.shape) == 1:
        h = w = args.shape[0]
    elif len(args.shape) == 2:
        h, w = args.shape
    else:
        raise ValueError('invalid input shape')
    orig_shape = (3, h, w)
    divisor = args.size_divisor
    if divisor > 0:
        h = int(np.ceil(h / divisor)) * divisor
        w = int(np.ceil(w / divisor)) * divisor

    input_shape = (3, h, w)

    cfg = Config.fromfile(args.config)
    if args.cfg_options is not None:
        cfg.merge_from_dict(args.cfg_options)

    model = build_detector(
        cfg.model,
        train_cfg=cfg.get('train_cfg'),
        test_cfg=cfg.get('test_cfg'))
    if torch.cuda.is_available():
        model.cuda()
    model.eval()

    if hasattr(model, 'forward_dummy'):
        model.forward = model.forward_dummy
    else:
        raise NotImplementedError(
            'FLOPs counter is currently not currently supported with {}'.
            format(model.__class__.__name__))

    flops, params = get_model_complexity_info(model, input_shape)
    split_line = '=' * 30

    if divisor > 0 and \
            input_shape != orig_shape:
        print(f'{split_line}\nUse size divisor set input shape '
              f'from {orig_shape} to {input_shape}\n')
    print(f'{split_line}\nInput shape: {input_shape}\n'
          f'Flops: {flops}\nParams: {params}\n{split_line}')
    print('!!!Please be cautious if you use the results in papers. '
          'You may need to check if all ops are supported and verify that the '
          'flops computation is correct.')


if __name__ == '__main__':
    main()
