# Supplementary material for: A Deep Learning Approach for Neuronal Cell Body Segmentation in Neurons Expressing GCaMP Using a Swin Transformer
Source: eNeuro. 2023 Sep 25;10(9):ENEURO.0148-23.2023. doi: 10.1523/ENEURO.0148-23.2023 (PMC10523838; doi:10.1523/ENEURO.0148-23.2023)
Supplement: Extended Data 1 — Swin Transformer code. Download Extended Data 1, ZIP file. [file enu-eN-MNT-0148-23-s02.zip › tools/deployment/pytorch2onnx.py]

# Copyright (c) OpenMMLab. All rights reserved.
import argparse
import os.path as osp
import warnings
from functools import partial

import numpy as np
import onnx
import torch
from mmcv import Config, DictAction

from mmdet.core.export import build_model_from_cfg, preprocess_example_input
from mmdet.core.export.model_wrappers import ONNXRuntimeDetector


def pytorch2onnx(model,
                 input_img,
                 input_shape,
                 normalize_cfg,
                 opset_version=11,
                 show=False,
                 output_file='tmp.onnx',
                 verify=False,
                 test_img=None,
                 do_simplify=False,
                 dynamic_export=None,
                 skip_postprocess=False):

    input_config = {
        'input_shape': input_shape,
        'input_path': input_img,
        'normalize_cfg': normalize_cfg
    }
    # prepare input
    one_img, one_meta = preprocess_example_input(input_config)
    img_list, img_meta_list = [one_img], [[one_meta]]

    if skip_postprocess:
        warnings.warn('Not all models support export onnx without post '
                      'process, especially two stage detectors!')
        model.forward = model.forward_dummy
        torch.onnx.export(
            model,
            one_img,
            output_file,
            input_names=['input'],
            export_params=True,
            keep_initializers_as_inputs=True,
            do_constant_folding=True,
            verbose=show,
            opset_version=opset_version)

        print(f'Successfully exported ONNX model without '
              f'post process: {output_file}')
        return

    # replace original forward function
    origin_forward = model.forward
    model.forward = partial(
        model.forward,
        img_metas=img_meta_list,
        return_loss=False,
        rescale=False)

    output_names = ['dets', 'labels']
    if model.with_mask:
        output_names.append('masks')
    input_name = 'input'
    dynamic_axes = None
    if dynamic_export:
        dynamic_axes = {
            input_name: {
                0: 'batch',
                2: 'height',
                3: 'width'
            },
            'dets': {
                0: 'batch',
                1: 'num_dets',
            },
            'labels': {
                0: 'batch',
                1: 'num_dets',
            },
        }
        if model.with_mask:
            dynamic_axes['masks'] = {0: 'batch', 1: 'num_dets'}

    torch.onnx.export(
        model,
        img_list,
        output_file,
        input_names=[input_name],
        output_names=output_names,
        export_params=True,
        keep_initializers_as_inputs=True,
        do_constant_folding=True,
        verbose=show,
        opset_version=opset_version,
        dynamic_axes=dynamic_axes)

    model.forward = origin_forward

    # get the custom op path
    ort_custom_op_path = ''
    try:
        from mmcv.ops import get_onnxruntime_op_path
        ort_custom_op_path = get_onnxruntime_op_path()
    except (ImportError, ModuleNotFoundError):
        warnings.warn('If input model has custom op from mmcv, \
            you may have to build mmcv with ONNXRuntime from source.')

    if do_simplify:
        import onnxsim

        from mmdet import digit_version

        min_required_version = '0.3.0'
        assert digit_version(onnxsim.__version__) >= digit_version(
            min_required_version
        ), f'Requires to install onnx-simplify>={min_required_version}'

        input_dic = {'input': img_list[0].detach().cpu().numpy()}
        model_opt, check_ok = onnxsim.simplify(
            output_file,
            input_data=input_dic,
            custom_lib=ort_custom_op_path,
            dynamic_input_shape=dynamic_export)
        if check_ok:
            onnx.save(model_opt, output_file)
            print(f'Successfully simplified ONNX model: {output_file}')
        else:
            warnings.warn('Failed to simplify ONNX model.')
    print(f'Successfully exported ONNX model: {output_file}')

    if verify:
        # check by onnx
        onnx_model = onnx.load(output_file)
        onnx.checker.check_model(onnx_model)

        # wrap onnx model
        onnx_model = ONNXRuntimeDetector(output_file, model.CLASSES, 0)
        if dynamic_export:
            # scale up to test dynamic shape
            h, w = [int((_ * 1.5) // 32 * 32) for _ in input_shape[2:]]
            h, w = min(1344, h), min(1344, w)
            input_config['input_shape'] = (1, 3, h, w)

        if test_img is None:
            input_config['input_path'] = input_img

        # prepare input once again
        one_img, one_meta = preprocess_example_input(input_config)
        img_list, img_meta_list = [one_img], [[one_meta]]

        # get pytorch output
        with torch.no_grad():
            pytorch_results = model(
                img_list,
                img_metas=img_meta_list,
                return_loss=False,
                rescale=True)[0]

        img_list = [_.cuda().contiguous() for _ in img_list]
        if dynamic_export:
            img_list = img_list + [_.flip(-1).contiguous() for _ in img_list]
            img_meta_list = img_meta_list * 2
        # get onnx output
        onnx_results = onnx_model(
            img_list, img_metas=img_meta_list, return_loss=False)[0]
        # visualize predictions
        score_thr = 0.3
        if show:
            out_file_ort, out_file_pt = None, None
        else:
            out_file_ort, out_file_pt = 'show-ort.png', 'show-pt.png'

        show_img = one_meta['show_img']
        model.show_result(
            show_img,
            pytorch_results,
            score_thr=score_thr,
            show=True,
            win_name='PyTorch',
            out_file=out_file_pt)
        onnx_model.show_result(
            show_img,
            onnx_results,
            score_thr=score_thr,
            show=True,
            win_name='ONNXRuntime',
            out_file=out_file_ort)

        # compare a part of result
        if model.with_mask:
            compare_pairs = list(zip(onnx_results, pytorch_results))
        else:
            compare_pairs = [(onnx_results, pytorch_results)]
        err_msg = 'The numerical values are different between Pytorch' + \
                  ' and ONNX, but it does not necessarily mean the' + \
                  ' exported ONNX model is problematic.'
        # check the numerical value
        for onnx_res, pytorch_res in compare_pairs:
            for o_res, p_res in zip(onnx_res, pytorch_res):
                np.testing.assert_allclose(
                    o_res, p_res, rtol=1e-03, atol=1e-05, err_msg=err_msg)
        print('The numerical values are the same between Pytorch and ONNX')


def parse_normalize_cfg(test_pipeline):
    transforms = None
    for pipeline in test_pipeline:
        if 'transforms' in pipeline:
            transforms = pipeline['transforms']
            break
    assert transforms is not None, 'Failed to find `transforms`'
    norm_config_li = [_ for _ in transforms if _['type'] == 'Normalize']
    assert len(norm_config_li) == 1, '`norm_config` should only have one'
    norm_config = norm_config_li[0]
    return norm_config


def parse_args():
    parser = argparse.ArgumentParser(
        description='Convert MMDetection models to ONNX')
    parser.add_argument('config', help='test config file path')
    parser.add_argument('checkpoint', help='checkpoint file')
    parser.add_argument('--input-img', type=str, help='Images for input')
    parser.add_argument(
        '--show',
        action='store_true',
        help='Show onnx graph and detection outputs')
    parser.add_argument('--output-file', type=str, default='tmp.onnx')
    parser.add_argument('--opset-version', type=int, default=11)
    parser.add_argument(
        '--test-img', type=str, default=None, help='Images for test')
    parser.add_argument(
        '--dataset',
        type=str,
        default='coco',
        help='Dataset name. This argument is deprecated and will be removed \
        in future releases.')
    parser.add_argument(
        '--verify',
        action='store_true',
        help='verify the onnx model output against pytorch output')
    parser.add_argument(
        '--simplify',
        action='store_true',
        help='Whether to simplify onnx model.')
    parser.add_argument(
        '--shape',
        type=int,
        nargs='+',
        default=[800, 1216],
        help='input image size')
    parser.add_argument(
        '--mean',
        type=float,
        nargs='+',
        default=[123.675, 116.28, 103.53],
        help='mean value used for preprocess input data.This argument \
        is deprecated and will be removed in future releases.')
    parser.add_argument(
        '--std',
        type=float,
        nargs='+',
        default=[58.395, 57.12, 57.375],
        help='variance value used for preprocess input data. '
        'This argument is deprecated and will be removed in future releases.')
    parser.add_argument(
        '--cfg-options',
        nargs='+',
        action=DictAction,
        help='Override some settings in the used config, the key-value pair '
        'in xxx=yyy format will be merged into config file. If the value to '
        'be overwritten is a list, it should be like key="[a,b]" or key=a,b '
        'It also allows nested list/tuple values, e.g. key="[(a,b),(c,d)]" '
        'Note that the quotation marks are necessary and that no white space '
        'is allowed.')
    parser.add_argument(
        '--dynamic-export',
        action='store_true',
        help='Whether to export onnx with dynamic axis.')
    parser.add_argument(
        '--skip-postprocess',
        action='store_true',
        help='Whether to export model without post process. Experimental '
        'option. We do not guarantee the correctness of the exported '
        'model.')
    args = parser.parse_args()
    return args


if __name__ == '__main__':
    args = parse_args()
    warnings.warn('Arguments like `--mean`, `--std`, `--dataset` would be \
        parsed directly from config file and are deprecated and \
        will be removed in future releases.')

    assert args.opset_version == 11, 'MMDet only support opset 11 now'

    try:
        from mmcv.onnx.symbolic import register_extra_symbolics
    except ModuleNotFoundError:
        raise NotImplementedError('please update mmcv to version>=v1.0.4')
    register_extra_symbolics(args.opset_version)

    cfg = Config.fromfile(args.config)
    if args.cfg_options is not None:
        cfg.merge_from_dict(args.cfg_options)

    if args.shape is None:
        img_scale = cfg.test_pipeline[1]['img_scale']
        input_shape = (1, 3, img_scale[1], img_scale[0])
    elif len(args.shape) == 1:
        input_shape = (1, 3, args.shape[0], args.shape[0])
    elif len(args.shape) == 2:
        input_shape = (1, 3) + tuple(args.shape)
    else:
        raise ValueError('invalid input shape')

    # build the model and load checkpoint
    model = build_model_from_cfg(args.config, args.checkpoint,
                                 args.cfg_options)

    if not args.input_img:
        args.input_img = osp.join(osp.dirname(__file__), '../../demo/demo.jpg')

    normalize_cfg = parse_normalize_cfg(cfg.test_pipeline)

    # convert model to onnx file
    pytorch2onnx(
        model,
        args.input_img,
        input_shape,
        normalize_cfg,
        opset_version=args.opset_version,
        show=args.show,
        output_file=args.output_file,
        verify=args.verify,
        test_img=args.test_img,
        do_simplify=args.simplify,
        dynamic_export=args.dynamic_export,
        skip_postprocess=args.skip_postprocess)
