# Supplementary material for: A Deep Learning Approach for Neuronal Cell Body Segmentation in Neurons Expressing GCaMP Using a Swin Transformer
Source: eNeuro. 2023 Sep 25;10(9):ENEURO.0148-23.2023. doi: 10.1523/ENEURO.0148-23.2023 (PMC10523838; doi:10.1523/ENEURO.0148-23.2023)
Supplement: Extended Data 1 — Swin Transformer code. Download Extended Data 1, ZIP file. [file enu-eN-MNT-0148-23-s02.zip › tools/misc/browse_dataset.py]

# Copyright (c) OpenMMLab. All rights reserved.
import argparse
import os
from collections import Sequence
from pathlib import Path

import mmcv
from mmcv import Config, DictAction

from mmdet.core.utils import mask2ndarray
from mmdet.core.visualization import imshow_det_bboxes
from mmdet.datasets.builder import build_dataset


def parse_args():
    parser = argparse.ArgumentParser(description='Browse a dataset')
    parser.add_argument('config', help='train config file path')
    parser.add_argument(
        '--skip-type',
        type=str,
        nargs='+',
        default=['DefaultFormatBundle', 'Normalize', 'Collect'],
        help='skip some useless pipeline')
    parser.add_argument(
        '--output-dir',
        default=None,
        type=str,
        help='If there is no display interface, you can save it')
    parser.add_argument('--not-show', default=False, action='store_true')
    parser.add_argument(
        '--show-interval',
        type=float,
        default=2,
        help='the interval of show (s)')
    parser.add_argument(
        '--cfg-options',
        nargs='+',
        action=DictAction,
        help='override some settings in the used config, the key-value pair '
        'in xxx=yyy format will be merged into config file. If the value to '
        'be overwritten is a list, it should be like key="[a,b]" or key=a,b '
        'It also allows nested list/tuple values, e.g. key="[(a,b),(c,d)]" '
        'Note that the quotation marks are necessary and that no white space '
        'is allowed.')
    args = parser.parse_args()
    return args


def retrieve_data_cfg(config_path, skip_type, cfg_options):

    def skip_pipeline_steps(config):
        config['pipeline'] = [
            x for x in config.pipeline if x['type'] not in skip_type
        ]

    cfg = Config.fromfile(config_path)
    if cfg_options is not None:
        cfg.merge_from_dict(cfg_options)
    train_data_cfg = cfg.data.train
    while 'dataset' in train_data_cfg and train_data_cfg[
            'type'] != 'MultiImageMixDataset':
        train_data_cfg = train_data_cfg['dataset']

    if isinstance(train_data_cfg, Sequence):
        [skip_pipeline_steps(c) for c in train_data_cfg]
    else:
        skip_pipeline_steps(train_data_cfg)

    return cfg


def main():
    args = parse_args()
    cfg = retrieve_data_cfg(args.config, args.skip_type, args.cfg_options)

    dataset = build_dataset(cfg.data.train)

    progress_bar = mmcv.ProgressBar(len(dataset))

    for item in dataset:
        filename = os.path.join(args.output_dir,
                                Path(item['filename']).name
                                ) if args.output_dir is not None else None

        gt_masks = item.get('gt_masks', None)
        if gt_masks is not None:
            gt_masks = mask2ndarray(gt_masks)

        imshow_det_bboxes(
            item['img'],
            item['gt_bboxes'],
            item['gt_labels'],
            gt_masks,
            class_names=dataset.CLASSES,
            show=not args.not_show,
            wait_time=args.show_interval,
            out_file=filename,
            bbox_color=(255, 102, 61),
            text_color=(255, 102, 61))

        progress_bar.update()


if __name__ == '__main__':
    main()
