# Supplementary material for: A Deep Learning Approach for Neuronal Cell Body Segmentation in Neurons Expressing GCaMP Using a Swin Transformer
Source: eNeuro. 2023 Sep 25;10(9):ENEURO.0148-23.2023. doi: 10.1523/ENEURO.0148-23.2023 (PMC10523838; doi:10.1523/ENEURO.0148-23.2023)
Supplement: Extended Data 1 — Swin Transformer code. Download Extended Data 1, ZIP file. [file enu-eN-MNT-0148-23-s02.zip › tools/misc/print_config.py]

# Copyright (c) OpenMMLab. All rights reserved.
import argparse
import warnings

from mmcv import Config, DictAction


def parse_args():
    parser = argparse.ArgumentParser(description='Print the whole config')
    parser.add_argument('config', help='config file path')
    parser.add_argument(
        '--options',
        nargs='+',
        action=DictAction,
        help='override some settings in the used config, the key-value pair '
        'in xxx=yyy format will be merged into config file (deprecate), '
        'change to --cfg-options instead.')
    parser.add_argument(
        '--cfg-options',
        nargs='+',
        action=DictAction,
        help='override some settings in the used config, the key-value pair '
        'in xxx=yyy format will be merged into config file. If the value to '
        'be overwritten is a list, it should be like key="[a,b]" or key=a,b '
        'It also allows nested list/tuple values, e.g. key="[(a,b),(c,d)]" '
        'Note that the quotation marks are necessary and that no white space '
        'is allowed.')
    args = parser.parse_args()

    if args.options and args.cfg_options:
        raise ValueError(
            '--options and --cfg-options cannot be both '
            'specified, --options is deprecated in favor of --cfg-options')
    if args.options:
        warnings.warn('--options is deprecated in favor of --cfg-options')
        args.cfg_options = args.options

    return args


def main():
    args = parse_args()

    cfg = Config.fromfile(args.config)
    if args.cfg_options is not None:
        cfg.merge_from_dict(args.cfg_options)
    print(f'Config:\n{cfg.pretty_text}')


if __name__ == '__main__':
    main()
