# Supplementary material for: A Deep Learning Approach for Neuronal Cell Body Segmentation in Neurons Expressing GCaMP Using a Swin Transformer
Source: eNeuro. 2023 Sep 25;10(9):ENEURO.0148-23.2023. doi: 10.1523/ENEURO.0148-23.2023 (PMC10523838; doi:10.1523/ENEURO.0148-23.2023)
Supplement: Extended Data 1 — Swin Transformer code. Download Extended Data 1, ZIP file. [file enu-eN-MNT-0148-23-s02.zip › tools/model_converters/selfsup2mmdet.py]

# Copyright (c) OpenMMLab. All rights reserved.
import argparse
from collections import OrderedDict

import torch


def moco_convert(src, dst):
    """Convert keys in pycls pretrained moco models to mmdet style."""
    # load caffe model
    moco_model = torch.load(src)
    blobs = moco_model['state_dict']
    # convert to pytorch style
    state_dict = OrderedDict()
    for k, v in blobs.items():
        if not k.startswith('module.encoder_q.'):
            continue
        old_k = k
        k = k.replace('module.encoder_q.', '')
        state_dict[k] = v
        print(old_k, '->', k)
    # save checkpoint
    checkpoint = dict()
    checkpoint['state_dict'] = state_dict
    torch.save(checkpoint, dst)


def main():
    parser = argparse.ArgumentParser(description='Convert model keys')
    parser.add_argument('src', help='src detectron model path')
    parser.add_argument('dst', help='save path')
    parser.add_argument(
        '--selfsup', type=str, choices=['moco', 'swav'], help='save path')
    args = parser.parse_args()
    if args.selfsup == 'moco':
        moco_convert(args.src, args.dst)
    elif args.selfsup == 'swav':
        print('SWAV does not need to convert the keys')


if __name__ == '__main__':
    main()
