# Supplementary material for: A Deep Learning Approach for Neuronal Cell Body Segmentation in Neurons Expressing GCaMP Using a Swin Transformer
Source: eNeuro. 2023 Sep 25;10(9):ENEURO.0148-23.2023. doi: 10.1523/ENEURO.0148-23.2023 (PMC10523838; doi:10.1523/ENEURO.0148-23.2023)
Supplement: Extended Data 1 — Swin Transformer code. Download Extended Data 1, ZIP file. [file enu-eN-MNT-0148-23-s02.zip › tools/model_converters/upgrade_model_version.py]

# Copyright (c) OpenMMLab. All rights reserved.
import argparse
import re
import tempfile
from collections import OrderedDict

import torch
from mmcv import Config


def is_head(key):
    valid_head_list = [
        'bbox_head', 'mask_head', 'semantic_head', 'grid_head', 'mask_iou_head'
    ]

    return any(key.startswith(h) for h in valid_head_list)


def parse_config(config_strings):
    temp_file = tempfile.NamedTemporaryFile()
    config_path = f'{temp_file.name}.py'
    with open(config_path, 'w') as f:
        f.write(config_strings)

    config = Config.fromfile(config_path)
    is_two_stage = True
    is_ssd = False
    is_retina = False
    reg_cls_agnostic = False
    if 'rpn_head' not in config.model:
        is_two_stage = False
        # check whether it is SSD
        if config.model.bbox_head.type == 'SSDHead':
            is_ssd = True
        elif config.model.bbox_head.type == 'RetinaHead':
            is_retina = True
    elif isinstance(config.model['bbox_head'], list):
        reg_cls_agnostic = True
    elif 'reg_class_agnostic' in config.model.bbox_head:
        reg_cls_agnostic = config.model.bbox_head \
            .reg_class_agnostic
    temp_file.close()
    return is_two_stage, is_ssd, is_retina, reg_cls_agnostic


def reorder_cls_channel(val, num_classes=81):
    # bias
    if val.dim() == 1:
        new_val = torch.cat((val[1:], val[:1]), dim=0)
    # weight
    else:
        out_channels, in_channels = val.shape[:2]
        # conv_cls for softmax output
        if out_channels != num_classes and out_channels % num_classes == 0:
            new_val = val.reshape(-1, num_classes, in_channels, *val.shape[2:])
            new_val = torch.cat((new_val[:, 1:], new_val[:, :1]), dim=1)
            new_val = new_val.reshape(val.size())
        # fc_cls
        elif out_channels == num_classes:
            new_val = torch.cat((val[1:], val[:1]), dim=0)
        # agnostic | retina_cls | rpn_cls
        else:
            new_val = val

    return new_val


def truncate_cls_channel(val, num_classes=81):

    # bias
    if val.dim() == 1:
        if val.size(0) % num_classes == 0:
            new_val = val[:num_classes - 1]
        else:
            new_val = val
    # weight
    else:
        out_channels, in_channels = val.shape[:2]
        # conv_logits
        if out_channels % num_classes == 0:
            new_val = val.reshape(num_classes, in_channels, *val.shape[2:])[1:]
            new_val = new_val.reshape(-1, *val.shape[1:])
        # agnostic
        else:
            new_val = val

    return new_val


def truncate_reg_channel(val, num_classes=81):
    # bias
    if val.dim() == 1:
        # fc_reg | rpn_reg
        if val.size(0) % num_classes == 0:
            new_val = val.reshape(num_classes, -1)[:num_classes - 1]
            new_val = new_val.reshape(-1)
        # agnostic
        else:
            new_val = val
    # weight
    else:
        out_channels, in_channels = val.shape[:2]
        # fc_reg | rpn_reg
        if out_channels % num_classes == 0:
            new_val = val.reshape(num_classes, -1, in_channels,
                                  *val.shape[2:])[1:]
            new_val = new_val.reshape(-1, *val.shape[1:])
        # agnostic
        else:
            new_val = val

    return new_val


def convert(in_file, out_file, num_classes):
    """Convert keys in checkpoints.

    There can be some breaking changes during the development of mmdetection,
    and this tool is used for upgrading checkpoints trained with old versions
    to the latest one.
    """
    checkpoint = torch.load(in_file)
    in_state_dict = checkpoint.pop('state_dict')
    out_state_dict = OrderedDict()
    meta_info = checkpoint['meta']
    is_two_stage, is_ssd, is_retina, reg_cls_agnostic = parse_config(
        '#' + meta_info['config'])
    if meta_info['mmdet_version'] <= '0.5.3' and is_retina:
        upgrade_retina = True
    else:
        upgrade_retina = False

    # MMDetection v2.5.0 unifies the class order in RPN
    # if the model is trained in version<v2.5.0
    # The RPN model should be upgraded to be used in version>=2.5.0
    if meta_info['mmdet_version'] < '2.5.0':
        upgrade_rpn = True
    else:
        upgrade_rpn = False

    for key, val in in_state_dict.items():
        new_key = key
        new_val = val
        if is_two_stage and is_head(key):
            new_key = 'roi_head.{}'.format(key)

        # classification
        if upgrade_rpn:
            m = re.search(
                r'(conv_cls|retina_cls|rpn_cls|fc_cls|fcos_cls|'
                r'fovea_cls).(weight|bias)', new_key)
        else:
            m = re.search(
                r'(conv_cls|retina_cls|fc_cls|fcos_cls|'
                r'fovea_cls).(weight|bias)', new_key)
        if m is not None:
            print(f'reorder cls channels of {new_key}')
            new_val = reorder_cls_channel(val, num_classes)

        # regression
        if upgrade_rpn:
            m = re.search(r'(fc_reg).(weight|bias)', new_key)
        else:
            m = re.search(r'(fc_reg|rpn_reg).(weight|bias)', new_key)
        if m is not None and not reg_cls_agnostic:
            print(f'truncate regression channels of {new_key}')
            new_val = truncate_reg_channel(val, num_classes)

        # mask head
        m = re.search(r'(conv_logits).(weight|bias)', new_key)
        if m is not None:
            print(f'truncate mask prediction channels of {new_key}')
            new_val = truncate_cls_channel(val, num_classes)

        m = re.search(r'(cls_convs|reg_convs).\d.(weight|bias)', key)
        # Legacy issues in RetinaNet since V1.x
        # Use ConvModule instead of nn.Conv2d in RetinaNet
        # cls_convs.0.weight -> cls_convs.0.conv.weight
        if m is not None and upgrade_retina:
            param = m.groups()[1]
            new_key = key.replace(param, f'conv.{param}')
            out_state_dict[new_key] = val
            print(f'rename the name of {key} to {new_key}')
            continue

        m = re.search(r'(cls_convs).\d.(weight|bias)', key)
        if m is not None and is_ssd:
            print(f'reorder cls channels of {new_key}')
            new_val = reorder_cls_channel(val, num_classes)

        out_state_dict[new_key] = new_val
    checkpoint['state_dict'] = out_state_dict
    torch.save(checkpoint, out_file)


def main():
    parser = argparse.ArgumentParser(description='Upgrade model version')
    parser.add_argument('in_file', help='input checkpoint file')
    parser.add_argument('out_file', help='output checkpoint file')
    parser.add_argument(
        '--num-classes',
        type=int,
        default=81,
        help='number of classes of the original model')
    args = parser.parse_args()
    convert(args.in_file, args.out_file, args.num_classes)


if __name__ == '__main__':
    main()
