# Supplementary material for: A Deep Learning Approach for Neuronal Cell Body Segmentation in Neurons Expressing GCaMP Using a Swin Transformer
Source: eNeuro. 2023 Sep 25;10(9):ENEURO.0148-23.2023. doi: 10.1523/ENEURO.0148-23.2023 (PMC10523838; doi:10.1523/ENEURO.0148-23.2023)
Supplement: Extended Data 1 — Swin Transformer code. Download Extended Data 1, ZIP file. [file enu-eN-MNT-0148-23-s02.zip › tools/slurm_train.sh]

#!/usr/bin/env bash

set -x

PARTITION=$1
JOB_NAME=$2
CONFIG=$3
WORK_DIR=$4
GPUS=${GPUS:-8}
GPUS_PER_NODE=${GPUS_PER_NODE:-8}
CPUS_PER_TASK=${CPUS_PER_TASK:-5}
SRUN_ARGS=${SRUN_ARGS:-""}
PY_ARGS=${@:5}

PYTHONPATH="$(dirname $0)/..":$PYTHONPATH \
srun -p ${PARTITION} \
    --job-name=${JOB_NAME} \
    --gres=gpu:${GPUS_PER_NODE} \
    --ntasks=${GPUS} \
    --ntasks-per-node=${GPUS_PER_NODE} \
    --cpus-per-task=${CPUS_PER_TASK} \
    --kill-on-bad-exit=1 \
    ${SRUN_ARGS} \
    python -u tools/train.py ${CONFIG} --work-dir=${WORK_DIR} --launcher="slurm" ${PY_ARGS}
