# Supplementary material for: A Deep Learning Approach for Neuronal Cell Body Segmentation in Neurons Expressing GCaMP Using a Swin Transformer
Source: eNeuro. 2023 Sep 25;10(9):ENEURO.0148-23.2023. doi: 10.1523/ENEURO.0148-23.2023 (PMC10523838; doi:10.1523/ENEURO.0148-23.2023)
Supplement: Extended Data 1 — Swin Transformer code. Download Extended Data 1, ZIP file. [file enu-eN-MNT-0148-23-s02.zip › command_line_type.py]

# All dataset training Neuron Segmentation
nohup python tools/train.py configs/swin-neuron-seg/1_mask_rcnn_swin-t-p4-w7_fpn_ms-crop-3x_sim_seg.py --gpu-ids 0 --work-dir results_all_data/ > results_all_data/output_all_data_seg.log &
