# Supplementary material for: A Deep Learning Approach for Neuronal Cell Body Segmentation in Neurons Expressing GCaMP Using a Swin Transformer
Source: eNeuro. 2023 Sep 25;10(9):ENEURO.0148-23.2023. doi: 10.1523/ENEURO.0148-23.2023 (PMC10523838; doi:10.1523/ENEURO.0148-23.2023)
Supplement: Extended Data 1 — Swin Transformer code. Download Extended Data 1, ZIP file. [file enu-eN-MNT-0148-23-s02.zip › MANIFEST.in]

include requirements/*.txt
include mmdet/VERSION
include mmdet/.mim/model-index.yml
include mmdet/.mim/demo/*/*
recursive-include mmdet/.mim/configs *.py *.yml
recursive-include mmdet/.mim/tools *.sh *.py
