# Supplementary material for: A Deep Learning Approach for Neuronal Cell Body Segmentation in Neurons Expressing GCaMP Using a Swin Transformer
Source: eNeuro. 2023 Sep 25;10(9):ENEURO.0148-23.2023. doi: 10.1523/ENEURO.0148-23.2023 (PMC10523838; doi:10.1523/ENEURO.0148-23.2023)
Supplement: Extended Data 1 — Swin Transformer code. Download Extended Data 1, ZIP file. [file enu-eN-MNT-0148-23-s02.zip › model-index.yml]

Import:
  - configs/atss/metafile.yml
  - configs/autoassign/metafile.yml
  - configs/cascade_rcnn/metafile.yml
  - configs/centernet/metafile.yml
  - configs/centripetalnet/metafile.yml
  - configs/cornernet/metafile.yml
  - configs/dcn/metafile.yml
  - configs/deformable_detr/metafile.yml
  - configs/detectors/metafile.yml
  - configs/detr/metafile.yml
  - configs/double_heads/metafile.yml
  - configs/dynamic_rcnn/metafile.yml
  - configs/empirical_attention/metafile.yml
  - configs/faster_rcnn/metafile.yml
  - configs/fcos/metafile.yml
  - configs/foveabox/metafile.yml
  - configs/fp16/metafile.yml
  - configs/fpg/metafile.yml
  - configs/free_anchor/metafile.yml
  - configs/fsaf/metafile.yml
  - configs/gcnet/metafile.yml
  - configs/gfl/metafile.yml
  - configs/ghm/metafile.yml
  - configs/gn/metafile.yml
  - configs/gn+ws/metafile.yml
  - configs/grid_rcnn/metafile.yml
  - configs/groie/metafile.yml
  - configs/guided_anchoring/metafile.yml
  - configs/hrnet/metafile.yml
  - configs/htc/metafile.yml
  - configs/instaboost/metafile.yml
  - configs/ld/metafile.yml
  - configs/libra_rcnn/metafile.yml
  - configs/mask_rcnn/metafile.yml
  - configs/ms_rcnn/metafile.yml
  - configs/nas_fcos/metafile.yml
  - configs/nas_fpn/metafile.yml
  - configs/paa/metafile.yml
  - configs/pafpn/metafile.yml
  - configs/pvt/metafile.yml
  - configs/pisa/metafile.yml
  - configs/point_rend/metafile.yml
  - configs/regnet/metafile.yml
  - configs/reppoints/metafile.yml
  - configs/res2net/metafile.yml
  - configs/resnest/metafile.yml
  - configs/retinanet/metafile.yml
  - configs/sabl/metafile.yml
  - configs/scnet/metafile.yml
  - configs/scratch/metafile.yml
  - configs/sparse_rcnn/metafile.yml
  - configs/solo/metafile.yml
  - configs/ssd/metafile.yml
  - configs/tridentnet/metafile.yml
  - configs/vfnet/metafile.yml
  - configs/yolact/metafile.yml
  - configs/yolo/metafile.yml
  - configs/yolof/metafile.yml
  - configs/yolox/metafile.yml
  - configs/swin/metafile.yml
  - configs/strong_baselines/metafile.yml
