# Supplementary material for: A Deep Learning Approach for Neuronal Cell Body Segmentation in Neurons Expressing GCaMP Using a Swin Transformer
Source: eNeuro. 2023 Sep 25;10(9):ENEURO.0148-23.2023. doi: 10.1523/ENEURO.0148-23.2023 (PMC10523838; doi:10.1523/ENEURO.0148-23.2023)
Supplement: Extended Data 1 — Swin Transformer code. Download Extended Data 1, ZIP file. [file enu-eN-MNT-0148-23-s02.zip › pytest.ini]

[pytest]
addopts = --xdoctest --xdoctest-style=auto
norecursedirs = .git ignore build __pycache__ data docker docs .eggs

filterwarnings= default
                ignore:.*No cfgstr given in Cacher constructor or call.*:Warning
                ignore:.*Define the __nice__ method for.*:Warning
