# Supplementary material for: A Deep Learning Approach for Neuronal Cell Body Segmentation in Neurons Expressing GCaMP Using a Swin Transformer
Source: eNeuro. 2023 Sep 25;10(9):ENEURO.0148-23.2023. doi: 10.1523/ENEURO.0148-23.2023 (PMC10523838; doi:10.1523/ENEURO.0148-23.2023)
Supplement: Extended Data 1 — Swin Transformer code. Download Extended Data 1, ZIP file. [file enu-eN-MNT-0148-23-s02.zip › README.md]

# Swin Transformer Based Neuronal Morphology Segmentation

This repository contains an backend codes of neuronal morphology detection and segmentation using Swin transformer. 

## Introduction

The different steps to install the Swin transformer are described below:
### Install Anaconda and create conda environment:

If you have a GPU Machine

```bash
conda env create -f swin_gpu.yml
conda activate swin_gpu
mim install mmcv-full==1.5.0
cd ~/swin
pip install -v -e .
```

If you have a GPU Machine

```bash
conda env create -f swin_cpu.yml
conda activate swin_cpu
mim install mmcv-full==1.5.0
cd ~/swin
pip install -v -e .
```
### Training Swin transformer:
nohup python tools/train.py configs/swin-neuron-seg/1_mask_rcnn_swin-t-p4-w7_fpn_ms-crop-3x_sim_seg.py --gpu-ids 0 --work-dir results_all_data/ > results_all_data/output_all_data_seg.log &

### Running Swin Transformer on Dataset:
1. Create a new folder inside the ~/swin/data/NEW_FOLDER. The naming convention should preferably be in the format similar to the current folders. 
baseline_05082021-014: fluorophoretype_date-xml
2. Inside the folder create Z-Projection folder. Put all the images from stacks in these Z-Projection folder. The naming convention should be like current format. 
Stack_21_to_31_ZSeries-05082021-014.xml - C=0.tif: Stack_STARTSTACK_to_ENDSTACK_ZSeries- date-xml.xml - C=0.tif
You can remove all other folders from ~/swin/data if you do not need the roi zip for those images.
3. Enter the following commands on the terminal:
qsub ~/swin/cluster_scripts/run_swin.job
4. The swin transformer predicted roi zip should be in the ~/swin/predictions folder. You can check the status of the submitted jobs with
qstat -u ID
