# Supplementary material for: A Deep Learning Approach for Neuronal Cell Body Segmentation in Neurons Expressing GCaMP Using a Swin Transformer
Source: eNeuro. 2023 Sep 25;10(9):ENEURO.0148-23.2023. doi: 10.1523/ENEURO.0148-23.2023 (PMC10523838; doi:10.1523/ENEURO.0148-23.2023)
Supplement: Extended Data 1 — Swin Transformer code. Download Extended Data 1, ZIP file. [file enu-eN-MNT-0148-23-s02.zip › setup.cfg]

[isort]
line_length = 79
multi_line_output = 0
known_standard_library = setuptools
known_first_party = mmdet
known_third_party = PIL,asynctest,cityscapesscripts,cv2,gather_models,matplotlib,mmcv,numpy,onnx,onnxruntime,pycocotools,pytest,pytorch_sphinx_theme,requests,scipy,seaborn,six,terminaltables,torch,ts,yaml
no_lines_before = STDLIB,LOCALFOLDER
default_section = THIRDPARTY

[yapf]
BASED_ON_STYLE = pep8
BLANK_LINE_BEFORE_NESTED_CLASS_OR_DEF = true
SPLIT_BEFORE_EXPRESSION_AFTER_OPENING_PAREN = true

[codespell]
skip = *.ipynb
quiet-level = 3
ignore-words-list = patten,nd,ty,mot,hist,formating,winn,gool,datas,wan,confids
